# Supplementary material for: Potential Biomarkers of Fatigue Identified by Plasma Metabolome Analysis in Rats
Source: PLoS One. 2015 Mar 20;10(3):e0120106. doi: 10.1371/journal.pone.0120106 (PMC4368560; doi:10.1371/journal.pone.0120106)
Supplement: S1 Table — (XLS) [file pone.0120106.s002.xls]

## Sheet: Supplementary Table 1
Table S1. Quantitative metabolome data of rat plasma obtained by CE-MS study.																				unit: μM
Metabolite	KEGG ID		Control group / sample ID						Food-restricted group / sample ID						Fatigued group / sample ID
			1	2	3	4	5		1	2	3	4	5		1	2	3	4	5	6
2-Aminobutyric acid	C02356		3.93307	5.0883	5.22495	4.13885	4.29895		5.73168	7.10757	5.35214	7.13572	6.80556		7.9665	6.95602	7.58189	8.3969	7.3291	5.6208
2-Oxoglutarate	C00026		24.8852	29.6621	20.5548	21.8637	24.2234		33.1976	33.9015	33.1414	14.9448	25.5964		21.1264	32.2095	26.7152	30.8097	20.0837	30.8263
2-Oxoisopentanoate	C00141		10.4539	14.9004	13.8832	10.8602	13.1531		9.39142	12.8973	15.8644	10.3914	13.9368		16.0721	20.855	15.8605	18.0395	15.7751	19.9904
3-Phospho glycerate	C00197		0.863778	0.769696	2.65187	0.434013	1.08913		1.50691	1.73079	0.99136	0.944609	1.5175		0.567616	1.7403	0.606357	0.935659	1.00684	0.949248
Alanine	C00041		511.456	532.248	542.564	516.57	578.212		496.087	591.603	490.058	448.224	523.266		456.825	395.902	422.251	488.155	455.27	390.596
Arginine	C00062		339.447	321.864	348.42	301.385	356.033		241.846	327.003	205.951	250.279	220.963		252.554	234.381	212.952	256.169	221.915	197.406
Asparagine	C00152		71.1591	68.7766	73.0242	57.5246	79.9329		50.1614	67.8319	52.7597	68.1044	61.3634		57.1754	54.3504	51.8695	55.3034	53.868	48.1596
Aspartate	C00049		16.9563	12.6918	15.3542	15.5032	13.2402		15.3682	11.1169	9.72498	25.3502	14.2148		13.3502	13.0052	10.6802	12.8895	12.8616	11.6842
β-Alanine	C00099		3.41109	3.64572	3.34017	3.49309	3.82186		3.59054	2.54211	5.21959	2.33361	3.80168		2.24517	4.46279	2.676	2.93056	3.75857	3.09679
Carnosine	C00386		1.04314	0.868685	0.341249	0.394491	1.20717		0.493013	0.328696	1.72885	0.38851	0.956454		0.701917	0.870621	0.623276	0.475181	1.69468	0.959273
cis-Aconitate	C00417		5.74205	5.23075	6.59619	4.74827	4.76126		5.24319	4.59385	4.97555	4.41248	5.05696		4.59718	6.53075	4.77361	5.81727	4.16266	4.12027
Citrate	C00158		234.608	248.403	330.337	204.768	215.062		251.537	216.908	272.522	233.303	258.01		177.014	303.532	196.731	271.768	181.75	169.89
Citrulline	C00327		85.2287	83.465	98.9817	83.8206	101.656		65.8512	69.5369	68.5007	85.9482	86.5197		58.1661	55.0193	64.0254	68.3822	56.9157	61.3476
Creatine	C00300		220.626	151.553	192.876	129.967	150.38		380.013	378.128	414.881	396.644	281.399		399.334	384.096	355.457	336.171	455.212	394.026
Cytidine	C00475		7.41135	7.45019	10.0111	9.46316	9.31801		4.94434	3.12969	5.16799	7.71738	8.69505		10.6859	9.41845	12.2021	12.8588	13.4076	15.5674
Fumarate	C00122		2.38787	2.18112	1.9513	1.78008	1.78925		3.16888	2.12857	2.24002	1.69035	2.68705		1.85028	2.63115	2.02771	4.35013	1.76501	2.75603
Glutamine	C00064		889.211	861.65	1017.41	883.006	887.613		677.099	745.928	701.42	972.145	1097.23		772.072	810.886	795.415	679.432	654.122	800.106
Glutamate	C00025		108.749	74.8231	87.1133	119.426	75.8329		116.902	112.263	89.3479	113.352	88.8875		54.7239	63.954	79.9106	110.357	49.8391	75.3845
Gluconate	C00257		8.4313	9.9821	10.4294	9.38272	8.81069		8.35048	7.65472	14.8175	9.12977	10.3679		9.12842	9.14983	11.282	9.0602	9.13784	8.17179
Glucose 6-phosphate	C00092		2.35581	1.64162	2.71573	1.39458	1.9484		1.61973	0.1083	2.45656	0.1083	2.2282		1.66613	0.1083	1.75795	1.27253	2.58694	2.88876
Glycine	C00037		293.336	268.705	294.031	240.607	302.966		285.233	296.024	271.983	484.93	410.898		154.257	174.248	165.778	175.217	158.389	132.023
Glycerophosphate	C00093		7.75609	5.62463	7.04704	5.08567	6.90209		5.15316	4.88213	5.69928	5.35219	7.16588		7.00558	7.86671	7.33037	7.04757	6.80257	9.96829
Glycolate	C00160		12.5809	15.5389	19.7125	13.532	15.1097		23.8236	15.185	13.4456	11.8334	19.458		15.1611	17.219	12.9574	14.2115	16.6112	19.9389
Guanosine	C00387		1.54393	0.614	1.10242	0.727011	1.5641		2.37461	1.33392	2.11551	2.72351	1.78597		0.961505	1.3129	1.05153	0.614	0.234878	0.614
Histidine	C00135		63.7298	69.2746	76.7396	62.6116	68.0063		68.0504	61.5055	60.692	91.1527	68.1746		76.7593	76.2101	81.4549	74.6383	74.9523	78.9112
Hydroxyproline	C01015		56.2171	59.8275	69.9507	49.1572	74.4381		48.6991	51.2437	48.5781	64.2954	75.7532		18.5037	36.5746	28.1299	29.7685	21.473	24.0278
Hypotaurine	C00519		8.0584	8.73812	9.55926	7.17983	8.01037		5.41567	2.56663	4.48121	3.56688	2.62352		2.54475	4.34348	3.99201	4.67652	3.91178	3.94789
Isoleucine	C00407		82.7844	93.8041	104.611	102.66	100.195		67.3016	56.2269	53.1425	97.2304	88.3454		153.647	120.944	142.808	155.919	154.225	137.392
Inosine	C00294		17.826	13.8223	17.6335	7.76287	17.6308		25.0615	9.02097	24.9841	27.5124	29.7796		11.9255	14.6495	9.7099	8.27108	6.78214	7.64868
Isocitrate	C00311		5.41368	5.78546	10.9596	5.23378	6.0351		5.35834	5.12015	5.81944	4.52916	6.60837		5.05494	9.99469	4.96182	5.51839	6.5274	6.2353
Lactate	C00186		2262.21	1937.18	1787.33	2142.27	1735.12		2101.14	2137.47	2400.61	1401.29	2702.7		2733.27	2723.19	2399.28	3018.14	2618	2333.12
Leucine	C00123		152.88	176.299	198.558	189.86	184.999		129.694	111.9	109.585	182.998	155.753		277.545	237.862	271.21	319.887	322.271	286.216
Lysine	C00047		615.036	627.03	562.3	469.72	519.39		352.586	572.471	374.883	504.984	509.596		366.498	402.913	366.705	405.825	379.261	292.826
Malate	C00711		18.0952	14.6567	13.907	14.0503	14.9752		19.7808	14.781	16.7074	11.372	21.3591		14.7996	23.124	14.6301	27.9087	13.0221	19.6519
Methionine	C00073		57.7678	63.0268	66.4705	58.813	70.3396		66.6272	71.7191	55.0742	48.6947	42.3497		73.7354	61.1601	66.0412	78.2996	76.2677	63.4814
Ornithine	C00077		51.5511	56.6898	60.843	52.5678	60.0662		43.1482	47.8314	36.2918	50.4853	41.5		43.6768	36.7899	38.6872	70.3897	53.3682	45.5382
Oxidized glutathione	C00127		1.66047	1.94203	2.76525	2.225	1.44818		1.93189	1.91473	2.53778	1.33588	1.94346		1.05014	1.56024	1.13686	1.3914	1.63264	0.827946
Phenylalanine	C00079		53.5828	63.3204	66.7445	59.5316	56.3548		75.7042	71.0225	77.0464	67.6675	69.6807		87.5952	79.5808	81.4196	101.363	94.0823	92.4281
Proline	C00148		206.065	216.13	206.076	187.43	266.883		184.351	231.128	165.999	136.899	149.544		169.106	164.998	181.253	207.943	184.552	142.498
Pyruvate	C00022		118.114	113.376	112.063	127.349	106.29		182.712	234.413	197.389	53.3854	163.917		243.722	165.886	151.07	201.647	160.138	133.053
Ribulose 5-phosphate	C00199		7.20204	5.11827	13.2111	2.64538	6.70193		7.01591	3.06078	4.06973	7.86456	14.041		5.33736	9.07526	3.87533	2.90832	2.94758	5.47266
Serine	C00065		204.784	213.373	234.646	192.51	228.815		261.418	291.642	230.138	414.619	301.428		158.305	174.646	161.905	169.408	160.879	141.304
Succinate	C00042		17.6666	17.0392	15.675	16.6833	18.2472		14.5609	11.8472	13.2595	11.3702	13.195		13.4488	19.4758	15.9295	30.4828	17.5077	21.5609
Taurine	C00245		131.181	107.196	170.507	112.725	98.941		101.076	90.7424	108.225	120.992	127.858		151.442	132.734	117.549	101.737	124.877	140.776
Threonine	C00188		240.475	275.464	287.298	195.006	257.76		232.759	269.041	221.754	292.599	242.735		173.43	164.631	187.646	197.896	184.651	146.864
Tryptophan	C00078		121.044	135.849	120.988	127.349	133.027		146.158	141.098	125.667	118.648	96.2323		136.163	99.2519	141.804	126.776	136.54	113.936
Tyrosine	C00082		69.1733	109.926	90.142	97.1108	116.692		80.8929	83.9926	87.4936	96.1669	67.4326		79.7989	75.7842	92.3865	107.284	97.3087	82.2819
Valine	C00183		197.555	228.744	244.075	235.247	236.969		142.984	141.789	142.878	205.695	177.88		335.286	294.42	331.702	402.571	389.856	362.867
