# Supplementary material for: Potential Biomarkers of Fatigue Identified by Plasma Metabolome Analysis in Rats
Source: PLoS One. 2015 Mar 20;10(3):e0120106. doi: 10.1371/journal.pone.0120106 (PMC4368560; doi:10.1371/journal.pone.0120106)
Supplement: S2 Table — (XLS) [file pone.0120106.s003.xls]

## Sheet: Supplementary Table 2
Table S2. Quantitative metabolome data of rat plasma obtained by LC-MS study.									unit: μM
Metabolite	KEGG ID		Control group / sample ID				Fatigued group / sample ID
			1	2	3		1	2	3
Pyruvate	C00022		153	122	140		182	194	160.5
Citrate	C00158		182	199.5	195		136	137	179.5
Malate	C00711		13.35	10.65	11.75		15.55	17.55	10.165
cis-Aconitate	C00417		4.7	5.165	5.525		3.255	4	3.91
Lactate	C00186		3470	4055	4150		2920	4765	2890
Isocitrate	C00311		7.305	8.53	7.83		5.795	6.735	6.735
Succinate	C00042		8.215	10.1	11.55		9.8	17	5.93
